# Supplementary material for: Large Area Patterning of Highly Reproducible and Sensitive SERS Sensors Based on 10-nm Annular Gap Arrays
Source: Nanomaterials (Basel). 2022 Oct 31;12(21):3842. doi: 10.3390/nano12213842 (PMC9655199; doi:10.3390/nano12213842)
Supplement: Supplementary file 1 [file nanomaterials-12-03842-s001.zip]

Archive with 1 entries (1 files):
- nanomaterials-1966108-supplementary.pdf
